# Supplementary material for: Population Genetics, Demographic History, and Potential Distributions of the New Important Pests Monolepta signata (Coleoptera: Chrysomelidae) on Corn in China
Source: Insects. 2025 Mar 19;16(3):323. doi: 10.3390/insects16030323 (PMC11942702; doi:10.3390/insects16030323)
Supplement: Supplementary file 1 [file insects-16-00323-s001.zip]

Archive with 1 entries (1 files):
- insects-3441986-supplementary.pdf
